# Supplementary material for: Exome sequencing helped the fine diagnosis of two siblings afflicted with atypical Timothy syndrome (TS2)
Source: BMC Med Genet. 2014 Apr 29;15:48. doi: 10.1186/1471-2350-15-48 (PMC4038115; doi:10.1186/1471-2350-15-48)
Supplement: Additional file 2 — Table S2. Variant calling statistics for GATK and samtools. [file 1471-2350-15-48-S2.xls]

## Sheet: Sheet1 - VariantCalls - Table 1
		# of all variants	# in dbSNP 135	# of SNVs	# in dbSNP 135	# of InDels	# in dbSNP 135
GATK	father	28767	0.942886	26658	0.963426	2109	0.683262
	mother	29715	0.945549	27597	0.965214	2118	0.68933
	son	29841	0.945042	27705	0.96506	2136	0.685393
	daughter	30024	0.946609	27885	0.965932	2139	0.694717
	mean	29586.8	0.945022	27461.2	0.964908	2125.5	0.688176
	sd	561.031	0.00156642	548.518	0.00105856	14.3875	0.00503344
		# of all variants	# in dbSNP 135	# of SNVs	# in dbSNP 135	# of InDels	# in dbSNP 135
samtools	father	26501	0.969662	25417	0.972971	1084	0.892066
	mother	27440	0.971101	26343	0.974339	1097	0.893345
	son	27510	0.970411	26401	0.974016	1109	0.884581
	daughter	27758	0.970567	26610	0.97422	1148	0.885889
	mean	27302.2	0.970435	26192.8	0.973886	1109.5	0.88897
	sd	551.315	0.00059422	529.726	0.000624748	27.6225	0.00437776
